# Supplementary material for: Nationwide Discrete Choice Experiment on Chinese Guardians’ Preferences for HPV Vaccination for Mothers and Daughters
Source: Vaccines (Basel). 2024 Oct 18;12(10):1186. doi: 10.3390/vaccines12101186 (PMC11512336; doi:10.3390/vaccines12101186)
Supplement: Supplementary file 1 [file vaccines-12-01186-s001.zip]

Archive with 1 entries (1 files):
- vaccines-3180215-supplementary.pdf
